# Supplementary material for: A single early-in-life macrolide course has lasting effects on murine microbial network topology and immunity
Source: Nat Commun. 2017 Sep 11;8:518. doi: 10.1038/s41467-017-00531-6 (PMC5593929; doi:10.1038/s41467-017-00531-6)
Supplement: Supplementary file 2 — Supplementary Data 1 [file 41467_2017_531_MOESM2_ESM.xls]

## Sheet: Pulsepat_sig_genes_posthoc_heat
Supplementary Data 1. Significantly expressed genes after one and three tylosin doses, related to Figure 2, Panel a
		All groups	PAT1 vs Control		PAT3 vs Control
Gene	Full gene name	q value	Log2 fold-change	q value	Log2 fold-change	q value
Gzmb	granzyme B [Source:MGI Symbol;Acc:MGI:109267]	6.40824e-05	-1.62237	0.00715795	-2.32886	4.60415e-05
Cd9	CD9 antigen [Source:MGI Symbol;Acc:MGI:88348]	0.00591305	0.309742	0.235443	0.518135	0.00528859
Ccl22	chemokine (C-C motif) ligand 22 [Source:MGI Symbol;Acc:MGI:1306779]	0.00178849	-0.997012	0.01776	-1.13217	0.00229595
Irf1	interferon regulatory factor 1 [Source:MGI Symbol;Acc:MGI:96590]	0.00178849	-0.661212	0.00840856	-0.626446	0.00444745
Nfkbiz	nuclear factor of kappa light polypeptide gene enhancer in B cells inhibitor	2.63344e-05	-1.24016	0.000154839	-0.996612	0.000188897
Tgfbr2	transforming growth factor	0.00176678	0.0811838	1	0.450991	0.00329687
Cxcl9	chemokine (C-X-C motif) ligand 9 [Source:MGI Symbol;Acc:MGI:1352449]	2.98643e-05	-1.34122	0.00591687	-1.94749	2.11809e-05
Irf3	interferon regulatory factor 3 [Source:MGI Symbol;Acc:MGI:1859179]	0.00921282	0.18686	0.736227	0.478221	0.00997413
Cd34	CD34 antigen [Source:MGI Symbol;Acc:MGI:88329]	0.00921282	-0.0884403	1	0.644328	0.0399884
Cxcl1	chemokine (C-X-C motif) ligand 1 [Source:MGI Symbol;Acc:MGI:108068]	0.0324526	-0.713542	0.230102	-0.882622	0.0370033
Bax	BCL2-associated X protein [Source:MGI Symbol;Acc:MGI:99702]	0.0236606	0.577349	0.0322526	0.298004	0.288864
Cd69	CD69 antigen [Source:MGI Symbol;Acc:MGI:88343]	0.00349908	0.103697	1	-0.68397	0.0198338
Cd247	CD247 antigen [Source:MGI Symbol;Acc:MGI:88334]	0.0124172	-0.431345	0.499094	-0.841455	0.0115223
Pdgfrb	platelet derived growth factor receptor	0.0229428	0.322341	0.736227	0.728796	0.0228291
Ccr9	chemokine (C-C motif) receptor 9 [Source:MGI Symbol;Acc:MGI:1341902]	0.0241967	-0.244666	0.910606	-0.709742	0.0279826
Itgal	integrin alpha L [Source:MGI Symbol;Acc:MGI:96606]	0.000238418	-0.472573	0.136639	-0.96788	0.000166437
Il11ra1	interleukin 11 receptor	0.0229428	0.252299	0.589377	0.489804	0.021943
Icosl	icos ligand [Source:MGI Symbol;Acc:MGI:1354701]	0.000439632	0.55307	0.00381434	0.550926	0.000928905
Batf	basic leucine zipper transcription factor	0.00626342	-0.65302	0.1066	-0.88456	0.00581611
Pigr	polymeric immunoglobulin receptor [Source:MGI Symbol;Acc:MGI:103080]	0.00923584	-1.31599	0.0150803	-0.900856	0.0664376
Prf1	perforin 1 (pore forming protein) [Source:MGI Symbol;Acc:MGI:97551]	0.0201988	-0.333383	0.859382	-0.920419	0.0221862
Runx3	runt related transcription factor 3 [Source:MGI Symbol;Acc:MGI:102672]	0.000154534	-0.616019	0.0360949	-1.04477	9.93656e-05
Ccl25	chemokine (C-C motif) ligand 25 [Source:MGI Symbol;Acc:MGI:1099448]	0.000439632	1.13458	0.00147275	0.808804	0.00563354
Cd3d	CD3 antigen	0.000285602	-0.396153	0.614846	-1.27472	0.000290315
Stat4	signal transducer and activator of transcription 4 [Source:MGI Symbol;Acc:MGI:103062]	0.00570409	-0.32315	0.630991	-0.782724	0.00563005
Socs1	suppressor of cytokine signaling 1 [Source:MGI Symbol;Acc:MGI:1354910]	0.00386977	-0.543363	0.140027	-0.837948	0.00329687
Cxcl11	chemokine (C-X-C motif) ligand 11 [Source:MGI Symbol;Acc:MGI:1860203]	2.9625e-05	1.20474	0.000790362	1.2484	5.13235e-05
Slamf7	SLAM family member 7 [Source:MGI Symbol;Acc:MGI:1922595]	0.000126189	-0.488293	0.147354	-1.07224	9.44193e-05
Spn	sialophorin [Source:MGI Symbol;Acc:MGI:98384]	0.000199323	-0.673094	0.0345534	-1.10747	0.000128596
Il17rb	interleukin 17 receptor B [Source:MGI Symbol;Acc:MGI:1355292]	6.39586e-05	0.52525	0.00675736	0.739724	4.60415e-05
Tnfsf12	tumor necrosis factor (ligand) superfamily	0.02867	0.0823894	1	0.487281	0.0468634
Lck	lymphocyte protein tyrosine kinase [Source:MGI Symbol;Acc:MGI:96756]	6.88467e-05	-0.379841	0.356669	-1.0896	6.93083e-05
Map4k1	mitogen-activated protein kinase kinase kinase kinase 1 [Source:MGI Symbol;Acc:MGI:1346882]	0.0155476	-0.242529	1	-0.927011	0.0216643
Ifnar1	interferon (alpha and beta) receptor 1 [Source:MGI Symbol;Acc:MGI:107658]	0.030895	0.248779	0.331166	0.349862	0.0318384
Hfe	hemochromatosis [Source:MGI Symbol;Acc:MGI:109191]	0.00299205	0.387124	0.0854725	0.555379	0.00261544
Smad5	SMAD family member 5 [Source:MGI Symbol;Acc:MGI:1328787]	0.00178849	0.451268	0.0783606	0.67339	0.00152632
Klra6	killer cell lectin-like receptor	0.0219226	-0.2178	0.876814	-0.610957	0.0242526
Klra6	killer cell lectin-like receptor	0.0219226	-0.2178	0.876814	-0.610957	0.0242526
Nt5e	5' nucleotidase	0.0121026	1.02849	0.0345534	0.912657	0.0290446
Il2rb	interleukin 2 receptor	1.70268e-05	-0.531433	0.0315334	-1.06331	1.13203e-05
H2-Ab1	histocompatibility 2	2.36887e-07	-1.20272	9.25575e-05	-1.61402	1.67668e-07
Rela	v-rel reticuloendotheliosis viral oncogene homolog A (avian) [Source:MGI Symbol;Acc:MGI:103290]	0.00596982	0.276661	0.15161	0.410976	0.00552513
Cd7	CD7 antigen [Source:MGI Symbol;Acc:MGI:88344]	1.81788e-05	-1.11741	0.00715795	-1.79627	1.13203e-05
Tlr2	toll-like receptor 2 [Source:MGI Symbol;Acc:MGI:1346060]	0.000369745	-1.18133	0.00174864	-1.00425	0.00167436
Il18r1	interleukin 18 receptor 1 [Source:MGI Symbol;Acc:MGI:105383]	0.0286246	0.247807	0.735944	0.535491	0.0290446
Cxcr6	chemokine (C-X-C motif) receptor 6 [Source:MGI Symbol;Acc:MGI:1934582]	0.000380594	-0.606574	0.0103443	-0.756893	0.000340071
Tgfbr1	transforming growth factor	0.0257027	0.113246	1	0.391323	0.0318992
Smad3	SMAD family member 3 [Source:MGI Symbol;Acc:MGI:1201674]	0.00519821	0.443404	0.11851	0.634584	0.00476856
C4a	complement component 4A (Rodgers blood group) [Source:MGI Symbol;Acc:MGI:98320]	0.00519821	-0.977155	0.0108648	-0.771035	0.0220487
Ikzf3	IKAROS family zinc finger 3 [Source:MGI Symbol;Acc:MGI:1342542]	0.00903018	0.0277003	1	-1.02424	0.0289685
Bst1	bone marrow stromal cell antigen 1 [Source:MGI Symbol;Acc:MGI:105370]	0.00195832	3.02086	0.00323297	1.63411	0.0719968
Ccl8	chemokine (C-C motif) ligand 8 [Source:MGI Symbol;Acc:MGI:101878]	0.00418454	-1.74888	0.0132485	-1.58467	0.0103376
Map4k4	mitogen-activated protein kinase kinase kinase kinase 4 [Source:MGI Symbol;Acc:MGI:1349394]	0.0409245	0.266979	0.655492	0.499891	0.0394611
Cradd	CASP2 and RIPK1 domain containing adaptor with death domain [Source:MGI Symbol;Acc:MGI:1336168]	1.03926e-05	0.587587	0.000318369	0.636507	1.16771e-05
H2-Q10	histocompatibility 2	0.00655042	0.691724	0.0709947	0.84331	0.00708606
Ikbkg	inhibitor of kappaB kinase gamma [Source:MGI Symbol;Acc:MGI:1338074]	0.0383879	0.215012	0.741217	0.449488	0.0385782
Cul9	cullin 9 [Source:MGI Symbol;Acc:MGI:1925559]	0.00990377	0.106792	1	0.757253	0.019817
Bid	BH3 interacting domain death agonist [Source:MGI Symbol;Acc:MGI:108093]	0.00299205	0.753895	0.00757026	0.618029	0.0117009
Cd83	CD83 antigen [Source:MGI Symbol;Acc:MGI:1328316]	0.00845489	0.617074	0.014171	0.182328	0.670404
Ltbr	lymphotoxin B receptor [Source:MGI Symbol;Acc:MGI:104875]	0.0219993	0.245919	0.0856938	0.247175	0.0343396
Ccr4	chemokine (C-C motif) receptor 4 [Source:MGI Symbol;Acc:MGI:107824]	0.0139237	-1.08564	0.0571193	-1.06331	0.0246866
Ccl5	chemokine (C-C motif) ligand 5 [Source:MGI Symbol;Acc:MGI:98262]	0.000369745	-1.31722	0.0304871	-1.96969	0.00026366
Irf8	interferon regulatory factor 8 [Source:MGI Symbol;Acc:MGI:96395]	0.000763907	-0.524291	0.00597174	-0.526304	0.00150782
Klrd1	killer cell lectin-like receptor	7.62643e-06	-0.719092	0.0068928	-1.24615	4.29784e-06
Mapkapk2	MAP kinase-activated protein kinase 2 [Source:MGI Symbol;Acc:MGI:109298]	0.01433	0.228743	0.155973	0.29859	0.0149697
Bcl2	B cell leukemia/lymphoma 2 [Source:MGI Symbol;Acc:MGI:88138]	0.00724015	0.413737	0.247099	0.680678	0.00608981
Irgm1	immunity-related GTPase family M member 1 [Source:MGI Symbol;Acc:MGI:107567]	0.0489553	-0.284861	0.664214	-0.520506	0.0495993
Relb	avian reticuloendotheliosis viral (v-rel) oncogene related B [Source:MGI Symbol;Acc:MGI:103289]	0.000439632	1.1966	0.00145473	0.832101	0.00639167
Tigit	T cell immunoreceptor with Ig and ITIM domains [Source:MGI Symbol;Acc:MGI:3642260]	1.82953e-05	-1.09451	0.0028387	-1.5217	1.31482e-05
Cxcl12	chemokine (C-X-C motif) ligand 12 [Source:MGI Symbol;Acc:MGI:103556]	0.0406986	0.21974	0.639959	0.401452	0.0390693
Stat1	signal transducer and activator of transcription 1 [Source:MGI Symbol;Acc:MGI:103063]	6.88467e-05	-0.881878	0.00170784	-0.979921	8.93421e-05
Cd81	CD81 antigen [Source:MGI Symbol;Acc:MGI:1096398]	0.0102649	0.147397	0.522997	0.302801	0.00997413
Ctla4	cytotoxic T-lymphocyte-associated protein 4 [Source:MGI Symbol;Acc:MGI:88556]	0.000369745	-0.972272	0.00757026	-1.15657	0.000356735
Ctla4	cytotoxic T-lymphocyte-associated protein 4 [Source:EntrezGene;Acc:12477]	0.000369745	-0.972272	0.00757026	-1.15657	0.000356735
Icos	inducible T cell co-stimulator [Source:MGI Symbol;Acc:MGI:1858745]	0.0324526	-0.622751	0.418842	-0.951811	0.0320907
Ptpn22	protein tyrosine phosphatase	0.00792642	-0.719277	0.0231467	-0.634193	0.0216643
Ciita	class II transactivator [Source:MGI Symbol;Acc:MGI:108445]	1.11494e-05	-1.22044	0.00170784	-1.67393	8.42554e-06
Cd3e	CD3 antigen	1.62118e-06	-0.897107	0.00122234	-1.38441	9.29727e-07
Klrb1	killer cell lectin-like receptor subfamily B member 1 [Source:MGI Symbol;Acc:MGI:96877]	0.00596982	-0.176322	1	-1.18194	0.0115223
Nox4	NADPH oxidase 4 [Source:MGI Symbol;Acc:MGI:1354184]	0.00745877	0.469736	0.495553	0.972105	0.00661882
Il22	interleukin 22 [Source:MGI Symbol;Acc:MGI:1355307]	0.0342992	-1.29713	0.219984	-1.56204	0.0402847
Clec4a4	C-type lectin domain family 4	0.0131422	0.907472	0.0189452	0.331138	0.519478
Ptpn6	protein tyrosine phosphatase	0.0101506	0.49003	0.0158791	0.159542	0.596667
Tnfrsf17	tumor necrosis factor receptor superfamily	0.000266117	-0.877346	0.0128577	-1.19209	0.000200997
Il10rb	interleukin 10 receptor	0.00377497	0.713187	0.00591687	0.391069	0.0951851
Cd274	CD274 antigen [Source:MGI Symbol;Acc:MGI:1926446]	0.000170683	-1.33252	0.0028387	-1.45798	0.000200997
Ifnar2	interferon (alpha and beta) receptor 2 [Source:MGI Symbol;Acc:MGI:1098243]	0.0315877	0.13178	0.72639	0.27735	0.0318992
Ccl11	chemokine (C-C motif) ligand 11 [Source:MGI Symbol;Acc:MGI:103576]	0.00454757	0.765161	0.0315334	0.839224	0.00581611
Cd226	CD226 antigen [Source:MGI Symbol;Acc:MGI:3039602]	0.00213106	-0.416431	0.148384	-0.695414	0.00175717
Ncam1	neural cell adhesion molecule 1 [Source:MGI Symbol;Acc:MGI:97281]	0.00774252	0.185408	1	0.813256	0.0117314
Tap1	transporter 1	7.32289e-05	-0.803929	0.0132485	-1.24366	5.18918e-05
Ikzf4	IKAROS family zinc finger 4 [Source:MGI Symbol;Acc:MGI:1343139]	0.016593	0.0391572	1	0.595584	0.0349964
Cd5	CD5 antigen [Source:MGI Symbol;Acc:MGI:88340]	0.00486887	-0.707543	0.304698	-1.30645	0.00423879
Tnfrsf13b	tumor necrosis factor receptor superfamily	0.0290303	-0.189048	1	-1.06911	0.0468634
Zap70	zeta-chain (TCR) associated protein kinase [Source:MGI Symbol;Acc:MGI:99613]	0.0186619	-0.440395	0.440842	-0.770021	0.0171444
Il7	interleukin 7 [Source:MGI Symbol;Acc:MGI:96561]	0.0055633	-0.54309	0.0156995	-0.479506	0.0149505
Trp53	transformation related protein 53 [Source:MGI Symbol;Acc:MGI:98834]	0.02774	0.267069	0.655492	0.538104	0.0273036
Ifngr1	interferon gamma receptor 1 [Source:MGI Symbol;Acc:MGI:107655]	0.00664431	0.572497	0.0318399	0.578167	0.0115223
Irf4	interferon regulatory factor 4 [Source:MGI Symbol;Acc:MGI:1096873]	0.0135154	-0.554106	0.357501	-0.930647	0.0119467
Tmem173	transmembrane protein 173 [Source:MGI Symbol;Acc:MGI:1919762]	0.000304401	-0.568143	0.00591687	-0.649256	0.000322044
H2-Aa	histocompatibility 2	6.65549e-06	-1.18851	0.00122234	-1.61683	4.29784e-06
S100a9	S100 calcium binding protein A9 (calgranulin B) [Source:MGI Symbol;Acc:MGI:1338947]	0.0203961	-0.665207	0.275745	-0.963949	0.019817
Traf4	TNF receptor associated factor 4 [Source:MGI Symbol;Acc:MGI:1202880]	0.00024506	0.382008	0.00715795	0.476742	0.000200997
Socs3	suppressor of cytokine signaling 3 [Source:MGI Symbol;Acc:MGI:1201791]	1.82953e-05	-1.30931	0.00122234	-1.54052	1.90387e-05
Pdcd2	programmed cell death 2 [Source:MGI Symbol;Acc:MGI:104643]	0.00241248	0.484865	0.0128577	0.484288	0.00476856
Tlr4	toll-like receptor 4 [Source:MGI Symbol;Acc:MGI:96824]	0.00376265	-0.589969	0.00881116	-0.109971	0.877608
Il2rg	interleukin 2 receptor	0.0137712	-0.429072	0.37836	-0.730392	0.0121513
Cxcl10	chemokine (C-X-C motif) ligand 10 [Source:MGI Symbol;Acc:MGI:1352450]	0.000952423	-0.782202	0.016636	-0.96207	0.000962683
Tlr5	toll-like receptor 5 [Source:MGI Symbol;Acc:MGI:1858171]	0.000952423	0.245659	0.785794	0.858865	0.00126591
Xcl1	chemokine (C motif) ligand 1 [Source:MGI Symbol;Acc:MGI:104593]	0.000331919	-0.704413	0.0686007	-1.21759	0.00021341
H2-DMa	histocompatibility 2	3.54956e-08	-1.29999	3.93534e-05	-1.84696	2.20017e-08
Irak3	interleukin-1 receptor-associated kinase 3 [Source:MGI Symbol;Acc:MGI:1921164]	0.00422152	0.127755	0.948807	0.494642	0.00563354
Cd8a	CD8 antigen	1.56938e-05	-0.940648	0.0247467	-1.84014	1.03317e-05
H2-Eb1	histocompatibility 2	3.33183e-06	-0.876758	0.00122234	-1.2787	2.04359e-06
Cd27	CD27 antigen [Source:MGI Symbol;Acc:MGI:88326]	0.0201988	-0.152619	1	-0.804001	0.0312927
Il17a	interleukin 17A [Source:MGI Symbol;Acc:MGI:107364]	0.00176794	-1.04732	0.0260028	-1.27897	0.00185381
Il27ra	interleukin 27 receptor	0.00176678	-0.48877	0.15161	-0.84582	0.00139895
Ccr10	chemokine (C-C motif) receptor 10 [Source:MGI Symbol;Acc:MGI:1096320]	0.0286246	-0.774695	0.106333	-0.76404	0.0468634
Cd74	CD74 antigen (invariant polypeptide of major histocompatibility complex	1.66463e-08	-1.545	1.99272e-06	-1.84539	1.74411e-08
Gzma	granzyme A [Source:MGI Symbol;Acc:MGI:109266]	0.000249812	-1.52388	0.0418137	-2.51509	0.000166437
Il6ra	interleukin 6 receptor	0.0105275	0.15728	1	0.643678	0.0156535
Il21r	interleukin 21 receptor [Source:MGI Symbol;Acc:MGI:1890475]	0.0245549	-0.462783	0.930823	-1.37078	0.0288058
Rae1	ribonucleic acid export 1 [Source:MGI Symbol;Acc:MGI:1913929]	0.0459636	0.193375	0.451175	0.287767	0.0461859
Itgam	integrin alpha M [Source:MGI Symbol;Acc:MGI:96607]	0.00144758	-0.918353	0.00346385	-0.682509	0.0107978
Itgam	integrin alpha M [Source:MGI Symbol;Acc:MGI:96607]	0.00144758	-0.918353	0.00346385	-0.682509	0.0107978
Nod2	nucleotide-binding oligomerization domain containing 2 [Source:MGI Symbol;Acc:MGI:2429397]	0.00519821	-0.634143	0.00715795	-0.284882	0.230883
Ceacam1	carcinoembryonic antigen-related cell adhesion molecule 1 [Source:MGI Symbol;Acc:MGI:1347245]	0.0055633	-1.25594	0.0132485	-1.0516	0.0184653
Stat6	signal transducer and activator of transcription 6 [Source:MGI Symbol;Acc:MGI:103034]	0.0324526	0.319241	0.295605	0.427352	0.0344042
Il18	interleukin 18 [Source:MGI Symbol;Acc:MGI:107936]	0.00596982	-0.687166	0.166277	-1.04937	0.00546568
Vtn	vitronectin [Source:MGI Symbol;Acc:MGI:98940]	0.0335227	0.229954	1	0.790985	0.0436156
Il15	interleukin 15 [Source:MGI Symbol;Acc:MGI:103014]	0.000983303	1.2103	0.00307177	0.962073	0.00563005
Cd24a	CD24a antigen [Source:MGI Symbol;Acc:MGI:88323]	0.0291532	0.280842	0.184888	0.333277	0.0349021
Cd6	CD6 antigen [Source:MGI Symbol;Acc:MGI:103566]	1.03926e-05	-0.844999	0.00591687	-1.38711	6.44087e-06
Traf2	TNF receptor-associated factor 2 [Source:MGI Symbol;Acc:MGI:101835]	0.00745877	0.361433	0.0190606	0.308824	0.0223426
Tnfsf15	tumor necrosis factor (ligand) superfamily	7.32289e-05	0.958361	0.00163446	1.03079	0.000108086
Tbx21	T-box 21 [Source:MGI Symbol;Acc:MGI:1888984]	0.00213106	-0.645085	0.00901754	-0.604777	0.00537263
Nos2	nitric oxide synthase 2	2.36887e-07	-2.42938	3.93534e-05	-3.04675	1.67668e-07
Hif1a	hypoxia inducible factor 1	0.00765508	-0.833077	0.0105794	-0.381222	0.25562
Nox1	NADPH oxidase 1 [Source:MGI Symbol;Acc:MGI:2450016]	0.00144758	-2.27796	0.00274751	-1.34155	0.035252
Cfi	complement component factor i [Source:MGI Symbol;Acc:MGI:105937]	0.000446294	-1.39169	0.00843239	-1.63378	0.000508974
Msr1	macrophage scavenger receptor 1 [Source:MGI Symbol;Acc:MGI:98257]	0.00587433	-0.610289	0.0108648	-0.455847	0.0302434
Il12rb2	interleukin 12 receptor	0.0262954	-0.299903	0.859214	-0.79038	0.0289685
Psmb9	proteasome (prosome	0.000426354	-0.699394	0.0852372	-1.23078	0.000290315
Tlr1	toll-like receptor 1 [Source:MGI Symbol;Acc:MGI:1341295]	0.000578529	-0.864153	0.00205652	-0.678441	0.00423879
Nfkb2	nuclear factor of kappa light polypeptide gene enhancer in B cells 2	0.00655042	0.317547	0.239903	0.525299	0.00563354
C9	complement component 9 [Source:MGI Symbol;Acc:MGI:1098282]	0.00879198	0.759931	0.212986	1.16409	0.00779316
Il1rl2	interleukin 1 receptor-like 2 [Source:MGI Symbol;Acc:MGI:1913107]	0.02076	0.11787	1	0.727917	0.0341813
Il1b	interleukin 1 beta [Source:MGI Symbol;Acc:MGI:96543]	0.0119208	-0.740166	0.065708	-0.780876	0.0183351
Ifngr2	interferon gamma receptor 2 [Source:MGI Symbol;Acc:MGI:107654]	0.00144758	0.956549	0.0028387	0.612631	0.0237259
