# Supplementary material for: A single early-in-life macrolide course has lasting effects on murine microbial network topology and immunity
Source: Nat Commun. 2017 Sep 11;8:518. doi: 10.1038/s41467-017-00531-6 (PMC5593929; doi:10.1038/s41467-017-00531-6)
Supplement: Supplementary file 3 — Supplementary Data 2 [file 41467_2017_531_MOESM3_ESM.xlsx]

## Sheet: gfpat_sig_genes_posthoc_heatmap
Supplementary Data 2. Ileal immune gene expression in SPF and GF mice treated with PAT, related to Figure 3, Panel g
		All groups	Germ-free PAT vs Germ-free Control		SPF PAT vs SPF Control		SPF Control vs Germ-free Control
Gene	Full gene name	q value	Log2 fold change	q value	Log2 fold change	q value	Log2 fold change	q value
Gzmb	granzyme B [Source:MGI Symbol;Acc:MGI:109267]	0.000315841	0.361069	1	-2.16063	0.00838203	3.48201	0.000639663
Cd9	CD9 antigen [Source:MGI Symbol;Acc:MGI:88348]	0.0258557	-0.363862	1	0.639908	0.149121	-0.921223	0.0219398
Ccl22	chemokine (C-C motif) ligand 22 [Source:MGI Symbol;Acc:MGI:1306779]	0.0359527	0.285512	1	-1.3905	0.127059	1.60206	0.0447631
Irf1	interferon regulatory factor 1 [Source:MGI Symbol;Acc:MGI:96590]	0.00376762	-0.296548	1	-0.762403	0.0174182	0.540408	0.0288672
App	amyloid beta (A4) precursor protein [Source:MGI Symbol;Acc:MGI:88059]	0.00560223	-0.248076	1	0.660281	0.0550417	-0.991758	0.00543913
Nfkbiz	nuclear factor of kappa light polypeptide gene enhancer in B cells inhibitor	0.00218048	-0.315122	1	-0.827803	0.0311102	1.0295	0.00543913
Nfil3	nuclear factor	0.000315841	-0.740004	1	-0.830475	0.0658242	1.89183	0.00148912
Phlpp2	PH domain and leucine rich repeat protein phosphatase 2 [Source:MGI Symbol;Acc:MGI:2444928]	0.000771848	0.200941	1	0.525266	0.0878638	-1.21363	0.00221037
Tgfbr2	transforming growth factor	0.0275625	-0.0763687	1	0.221018	0.193851	-0.339417	0.025745
Cxcl9	chemokine (C-X-C motif) ligand 9 [Source:MGI Symbol;Acc:MGI:1352449]	0.00520795	-0.27902	1	-1.55622	0.0377163	1.71856	0.012058
Mapk1	mitogen-activated protein kinase 1 [Source:MGI Symbol;Acc:MGI:1346858]	0.0194171	-0.229268	1	0.400837	0.224455	-0.734275	0.0166791
Tnfsf13b	tumor necrosis factor (ligand) superfamily	0.00366952	-0.195613	1	-0.338694	0.243703	0.707583	0.0118135
Bax	BCL2-associated X protein [Source:MGI Symbol;Acc:MGI:99702]	0.015748	-0.142265	1	0.413983	0.184492	-0.710148	0.0156965
Ccl4	chemokine (C-C motif) ligand 4 [Source:MGI Symbol;Acc:MGI:98261]	0.0375708	0.352706	1	-0.497566	0.702223	1.30141	0.0378307
Il12rb1	interleukin 12 receptor	0.0418758	0.79358	1	-0.462061	0.523587	0.96255	0.0450643
Il12rb1		0.0418758	0.79358	1	-0.462061	0.523587	0.96255	0.0450643
Cd247	CD247 antigen [Source:MGI Symbol;Acc:MGI:88334]	0.0499438	0.90775	1	-1.32378	0.262169	2.02797	0.0447631
Ccr9	chemokine (C-C motif) receptor 9 [Source:MGI Symbol;Acc:MGI:1341902]	0.00420654	0.257124	1	-1.03497	0.0455489	1.53396	0.00486025
Cx3cl1	chemokine (C-X3-C motif) ligand 1 [Source:MGI Symbol;Acc:MGI:1097153]	0.0311073	-0.268972	1	0.511277	0.0837267	-0.540515	0.0421427
Mme	membrane metallo endopeptidase [Source:MGI Symbol;Acc:MGI:97004]	0.000794259	-0.164157	1	1.14266	0.0384361	-2.30783	0.00133331
Runx3	runt related transcription factor 3 [Source:MGI Symbol;Acc:MGI:102672]	0.0311073	0.144091	1	-1.02894	0.196281	1.45604	0.0373201
Ccl25	chemokine (C-C motif) ligand 25 [Source:MGI Symbol;Acc:MGI:1099448]	0.00219163	-0.217594	1	0.790574	0.0190862	-1.08077	0.00230385
Socs1	suppressor of cytokine signaling 1 [Source:MGI Symbol;Acc:MGI:1354910]	0.0139629	0.398875	1	-1.07732	0.0384361	1.0322	0.0219398
Cxcl11	chemokine (C-X-C motif) ligand 11 [Source:MGI Symbol;Acc:MGI:1860203]	0.00622417	-0.33073	1	1.66194	0.0377163	-2.0257	0.00811342
Cdh5	cadherin 5 [Source:MGI Symbol;Acc:MGI:105057]	0.0396923	-0.303722	1	0.42476	0.333432	-0.769537	0.0328032
Il17rb	interleukin 17 receptor B [Source:MGI Symbol;Acc:MGI:1355292]	0.00908902	-0.12774	1	0.602674	0.0658242	-0.82784	0.0114001
Ctss	cathepsin S [Source:MGI Symbol;Acc:MGI:107341]	0.0280828	-0.103907	1	0.383045	0.159487	-0.537855	0.0288672
Zbtb7b	zinc finger and BTB domain containing 7B [Source:MGI Symbol;Acc:MGI:102755]	0.0256731	-0.178986	1	0.627471	0.0996713	-0.768353	0.0272215
Tyk2	tyrosine kinase 2 [Source:MGI Symbol;Acc:MGI:1929470]	0.00492816	-0.158723	1	0.47225	0.0311102	-0.600826	0.00537461
Smad5	SMAD family member 5 [Source:MGI Symbol;Acc:MGI:1328787]	0.00366952	-0.18415	1	0.718473	0.0289223	-0.944432	0.00417621
Ptpn2	protein tyrosine phosphatase	0.0303784	-0.134476	1	0.413291	0.159487	-0.576476	0.0297522
Fasl	Fas ligand (TNF superfamily	0.0256731	0.212911	1	-0.959857	0.110995	1.19151	0.0288672
Ctnnb1	catenin (cadherin associated protein)	0.0318404	-0.198982	1	0.543964	0.193851	-0.799727	0.030944
H2-Ab1	histocompatibility 2	0.00614127	0.39725	1	-1.61807	0.0398884	2.12003	0.00691675
Rela	v-rel reticuloendotheliosis viral oncogene homolog A (avian) [Source:MGI Symbol;Acc:MGI:103290]	0.0281836	-0.0572627	1	0.521489	0.0754995	-0.520871	0.0447631
Cd7	CD7 antigen [Source:MGI Symbol;Acc:MGI:88344]	0.00257802	0.111757	1	-1.44466	0.020057	1.7233	0.00417621
Jak3	Janus kinase 3 [Source:MGI Symbol;Acc:MGI:99928]	0.0280582	0.11026	1	-0.743729	0.263041	1.22776	0.0328032
Cxcr6	chemokine (C-X-C motif) receptor 6 [Source:MGI Symbol;Acc:MGI:1934582]	0.0165324	0.240216	1	-0.882588	0.0793801	1.13018	0.0175441
Smad3	SMAD family member 3 [Source:MGI Symbol;Acc:MGI:1201674]	0.0061911	-0.0687634	1	0.759612	0.0398884	-0.927025	0.00871137
Bst1	bone marrow stromal cell antigen 1 [Source:MGI Symbol;Acc:MGI:105370]	0.00689742	0.179301	1	1.77465	0.020057	-0.229435	1
Ccl8	chemokine (C-C motif) ligand 8 [Source:MGI Symbol;Acc:MGI:101878]	0.00233763	0.314806	1	-1.95568	0.017412	2.47442	0.00298197
Map4k4	mitogen-activated protein kinase kinase kinase kinase 4 [Source:MGI Symbol;Acc:MGI:1349394]	0.000370048	-0.0709392	1	0.500151	0.0131744	-0.863202	0.000639663
Cradd	CASP2 and RIPK1 domain containing adaptor with death domain [Source:MGI Symbol;Acc:MGI:1336168]	0.0387444	-0.317919	1	0.386697	0.236332	-0.61407	0.0328032
H2-Q10	histocompatibility 2	0.0199746	-0.281107	1	0.523158	0.670318	-1.48261	0.023102
Ikbkg	inhibitor of kappaB kinase gamma [Source:MGI Symbol;Acc:MGI:1338074]	0.0114188	-0.0999257	1	0.485797	0.0696936	-0.644219	0.0128224
Cul9	cullin 9 [Source:MGI Symbol;Acc:MGI:1925559]	0.000822076	-0.0575307	1	0.855303	0.00642312	-0.923191	0.00148912
Jak1	Janus kinase 1 [Source:MGI Symbol;Acc:MGI:96628]	0.0165324	-0.147299	1	0.27302	0.184492	-0.477671	0.0141712
Ddx58	DEAD (Asp-Glu-Ala-Asp) box polypeptide 58 [Source:MGI Symbol;Acc:MGI:2442858]	0.015243	-0.0272733	1	0.353877	0.154988	-0.539148	0.0191288
Src	Rous sarcoma oncogene [Source:MGI Symbol;Acc:MGI:98397]	0.0136486	-0.0856309	1	0.774677	0.0658242	-0.921855	0.0178819
Ikbkb	inhibitor of kappaB kinase beta [Source:MGI Symbol;Acc:MGI:1338071]	0.0210725	-0.115554	1	0.347004	0.0828578	-0.423431	0.0219823
Traf6	TNF receptor-associated factor 6 [Source:MGI Symbol;Acc:MGI:108072]	0.0285523	-0.180996	1	0.417637	0.207658	-0.661481	0.025745
Ccl5	chemokine (C-C motif) ligand 5 [Source:MGI Symbol;Acc:MGI:98262]	0.00169541	0.0839867	1	-1.96545	0.0216638	2.87115	0.00221037
Fkbp5	FK506 binding protein 5 [Source:MGI Symbol;Acc:MGI:104670]	0.000300814	-0.865234	0.648758	1.55826	0.00642312	-2.40279	0.000343163
Irf8	interferon regulatory factor 8 [Source:MGI Symbol;Acc:MGI:96395]	0.000544404	-0.0345713	1	-0.584831	0.00642312	0.648754	0.00130329
Ikzf2	IKAROS family zinc finger 2 [Source:MGI Symbol;Acc:MGI:1342541]	0.0442901	0.141825	1	-0.547847	0.190593	0.713253	0.049014
Pml	promyelocytic leukemia [Source:MGI Symbol;Acc:MGI:104662]	0.0135717	-0.114619	1	0.387781	0.0828578	-0.533241	0.013878
Maf	avian musculoaponeurotic fibrosarcoma oncogene homolog [Source:MGI Symbol;Acc:MGI:96909]	0.00237656	-0.117694	1	0.804273	0.0311102	-1.17567	0.00298197
Klrd1	killer cell lectin-like receptor	0.0188734	0.189115	1	-0.765071	0.224041	1.32847	0.019905
Fcgr2b	Fc receptor	0.0289898	0.293366	1	-0.600814	0.159496	0.871417	0.025745
Bcl2	B cell leukemia/lymphoma 2 [Source:MGI Symbol;Acc:MGI:88138]	0.00428913	-0.181937	1	0.639455	0.0996713	-1.18698	0.0050707
Irgm1	immunity-related GTPase family M member 1 [Source:MGI Symbol;Acc:MGI:107567]	0.00376762	0.0290286	1	-0.895981	0.0135904	0.812184	0.00822132
Relb	avian reticuloendotheliosis viral (v-rel) oncogene related B [Source:MGI Symbol;Acc:MGI:103289]	0.00645745	-0.132122	1	0.810644	0.020057	-0.744955	0.012513
Nfatc3	nuclear factor of activated T cells	0.0134072	-0.163895	1	0.394458	0.149121	-0.659693	0.012513
Tollip	toll interacting protein [Source:MGI Symbol;Acc:MGI:1891808]	0.0318404	0.0130194	1	0.604056	0.207658	-0.823537	0.0473443
Tigit	T cell immunoreceptor with Ig and ITIM domains [Source:MGI Symbol;Acc:MGI:3642260]	0.000762656	0.848937	1	-0.715444	0.112169	2.23768	0.000871139
Tnfrsf11a	tumor necrosis factor receptor superfamily	0.0180855	-0.136651	1	0.456528	0.0878638	-0.598827	0.0178819
Stat1	signal transducer and activator of transcription 1 [Source:MGI Symbol;Acc:MGI:103063]	0.00237656	0.00613055	1	-1.03856	0.0103351	0.971077	0.00475741
Cfb	complement factor B [Source:MGI Symbol;Acc:MGI:105975]	0.00191864	-0.187327	1	0.90334	0.0131744	-1.13143	0.00221037
Ctla4	cytotoxic T-lymphocyte-associated protein 4 [Source:MGI Symbol;Acc:MGI:88556]	0.0252072	0.14124	1	-1.23602	0.209069	1.90429	0.0297522
Ctla4	cytotoxic T-lymphocyte-associated protein 4 [Source:EntrezGene;Acc:12477]	0.0252072	0.14124	1	-1.23602	0.209069	1.90429	0.0297522
Lif	leukemia inhibitory factor [Source:MGI Symbol;Acc:MGI:96787]	0.00689742	0.00238568	1	0.807742	0.0561093	-1.04252	0.0114737
Il22	interleukin 22 [Source:MGI Symbol;Acc:MGI:1355307]	0.00783918	-0.503776	1	-1.87165	0.0785086	2.33689	0.0186232
Tnfrsf17	tumor necrosis factor receptor superfamily	0.00252339	0.0652181	1	-0.911869	0.318795	2.64837	0.00469211
Il10rb	interleukin 10 receptor	0.00861324	-0.115293	1	0.619637	0.0398884	-0.721467	0.0114737
Tbk1	TANK-binding kinase 1 [Source:MGI Symbol;Acc:MGI:1929658]	0.0206183	-0.0525429	1	0.335117	0.268083	-0.596124	0.0249611
Cd274	CD274 antigen [Source:MGI Symbol;Acc:MGI:1926446]	0.00218048	0.35556	1	-1.52488	0.00838203	1.4916	0.00298197
Ccl11	chemokine (C-C motif) ligand 11 [Source:MGI Symbol;Acc:MGI:103576]	0.0279149	-0.0145335	1	0.814098	0.0837267	-0.837749	0.0455735
Myd88	myeloid differentiation primary response gene 88 [Source:MGI Symbol;Acc:MGI:108005]	0.0396923	-0.311973	1	0.299667	0.305695	-0.521379	0.0336406
Ccl20	chemokine (C-C motif) ligand 20 [Source:MGI Symbol;Acc:MGI:1329031]	0.0377442	0.335167	1	-1.5134	0.228919	2.24847	0.0421427
Cd3eap	CD3E antigen	0.0420315	-0.366593	1	0.487435	0.224455	-0.730623	0.0378307
Ski	ski sarcoma viral oncogene homolog (avian) [Source:MGI Symbol;Acc:MGI:98310]	0.00257802	-0.0948547	1	0.765152	0.0131744	-0.803455	0.00424515
Ncam1	neural cell adhesion molecule 1 [Source:MGI Symbol;Acc:MGI:97281]	0.0458671	-0.254083	1	0.63207	0.197068	-0.849793	0.0455735
Tap1	transporter 1	0.00191864	0.345971	1	-1.47469	0.0131744	1.86771	0.00221037
Tfrc	transferrin receptor [Source:MGI Symbol;Acc:MGI:98822]	0.0313721	-0.715919	1	0.254832	1	-1.45056	0.0333476
Nfkb1	nuclear factor of kappa light polypeptide gene enhancer in B cells 1	0.00250596	-0.13961	1	0.411307	0.0294952	-0.611216	0.00293295
Il4ra	interleukin 4 receptor	0.00257802	-0.150161	1	-0.0614806	1	0.346196	0.0178819
Ube2l3	ubiquitin-conjugating enzyme E2L 3 [Source:MGI Symbol;Acc:MGI:109240]	0.0274852	-0.274788	1	0.437123	0.181819	-0.680501	0.0219398
Ube2l3	ubiquitin-conjugating enzyme E2L 3 [Source:MGI Symbol;Acc:MGI:109240]	0.0274852	-0.274788	1	0.437123	0.181819	-0.680501	0.0219398
Traf3	TNF receptor-associated factor 3 [Source:MGI Symbol;Acc:MGI:108041]	0.00903509	-0.053329	1	0.406577	0.0377163	-0.438336	0.0129901
Ikbkap	inhibitor of kappa light polypeptide enhancer in B cells	0.0184887	-0.201079	1	0.487411	0.137735	-0.740448	0.0166644
Saa3	serum amyloid A 3 [Source:MGI Symbol;Acc:MGI:98223]	0.0115672	0.469884	1	-1.44055	0.125727	2.29194	0.0120435
Il1rl1	interleukin 1 receptor-like 1 [Source:MGI Symbol;Acc:MGI:98427]	0.0377442	-0.5346	1	0.211118	1	-1.34019	0.0450643
Zap70	zeta-chain (TCR) associated protein kinase [Source:MGI Symbol;Acc:MGI:99613]	0.0281836	0.451972	1	-1.28171	0.10085	1.54001	0.0297522
Trp53	transformation related protein 53 [Source:MGI Symbol;Acc:MGI:98834]	0.0117969	-0.195198	1	0.414228	0.154988	-0.724949	0.0114737
Ifngr1	interferon gamma receptor 1 [Source:MGI Symbol;Acc:MGI:107655]	0.00614127	-0.240175	1	0.753561	0.0408021	-1.01071	0.00644651
Btnl1	butyrophilin-like 1 [Source:MGI Symbol;Acc:MGI:1932027]	0.00941634	-0.115248	1	0.782003	0.0533567	-0.965475	0.012058
Irf4	interferon regulatory factor 4 [Source:MGI Symbol;Acc:MGI:1096873]	0.00237656	0.930619	1	-1.21907	0.0631197	2.4406	0.00221037
Atm	ataxia telangiectasia mutated [Source:MGI Symbol;Acc:MGI:107202]	0.0206183	-0.304434	1	0.362403	0.224455	-0.666156	0.0166644
Tmem173	transmembrane protein 173 [Source:MGI Symbol;Acc:MGI:1919762]	0.00237656	-0.00381469	1	-0.753189	0.0148817	0.831734	0.00417621
H2-Aa	histocompatibility 2	0.00420654	0.368031	1	-1.68347	0.028153	2.05099	0.00528008
S100a9	S100 calcium binding protein A9 (calgranulin B) [Source:MGI Symbol;Acc:MGI:1338947]	0.0206183	0.462591	1	-1.66644	0.135568	2.35797	0.0206969
Traf4	TNF receptor associated factor 4 [Source:MGI Symbol;Acc:MGI:1202880]	0.00441	-0.107229	1	0.623169	0.0561093	-0.952247	0.00542322
Abcf1	ATP-binding cassette	0.000935358	-0.123473	1	0.656465	0.0150281	-0.991023	0.00137368
Irak2	interleukin-1 receptor-associated kinase 2 [Source:MGI Symbol;Acc:MGI:2429603]	0.00645745	-0.18707	1	0.34332	0.159496	-0.697619	0.00644651
Prkcd	protein kinase C	0.00854086	-0.237525	1	0.642598	0.0533567	-0.853631	0.00871137
Cxcl10	chemokine (C-X-C motif) ligand 10 [Source:MGI Symbol;Acc:MGI:1352450]	0.00257802	0.657269	1	-1.19512	0.0131744	1.275	0.00417621
Tlr5	toll-like receptor 5 [Source:MGI Symbol;Acc:MGI:1858171]	0.0210725	-0.269382	1	0.711975	0.0959297	-0.919706	0.0206969
Jak2	Janus kinase 2 [Source:MGI Symbol;Acc:MGI:96629]	0.00828342	-0.0715477	1	0.592761	0.0939341	-0.903175	0.0114001
H2-DMa	histocompatibility 2	0.0103781	0.499028	1	-1.64018	0.0631197	2.18719	0.0114737
Cd8a	CD8 antigen	0.0105666	0.435336	1	-1.78858	0.0471772	2.11892	0.012513
H2-Eb1	histocompatibility 2	0.0136486	0.31228	1	-1.28681	0.0631197	1.56328	0.0157396
Il17a	interleukin 17A [Source:MGI Symbol;Acc:MGI:107364]	0.0419857	0.548127	1	-1.37541	0.149121	1.67717	0.0450643
Cd74	CD74 antigen (invariant polypeptide of major histocompatibility complex	0.0071407	0.438379	1	-1.79336	0.0398884	2.21007	0.00871137
Abcb1a	ATP-binding cassette	0.000300814	0.0599664	1	1.76486	0.00642312	-2.81768	0.000554554
Gzma	granzyme A [Source:MGI Symbol;Acc:MGI:109266]	0.00357175	0.101329	1	-2.0118	0.0398884	2.84084	0.00496539
Il6ra	interleukin 6 receptor	0.015243	-0.245895	1	0.606043	0.0696936	-0.777971	0.0150459
Bcap31	B cell receptor associated protein 31 [Source:MGI Symbol;Acc:MGI:1350933]	0.0194171	-0.24398	1	0.457111	0.228485	-0.84302	0.0168671
Rae1	ribonucleic acid export 1 [Source:MGI Symbol;Acc:MGI:1913929]	0.00257802	-0.107804	1	0.436616	0.0658242	-0.794328	0.00350416
Pparg	peroxisome proliferator activated receptor gamma [Source:MGI Symbol;Acc:MGI:97747]	0.0249677	0.00163474	1	0.578895	0.717068	-1.51416	0.0417803
Itgam	integrin alpha M [Source:MGI Symbol;Acc:MGI:96607]	0.0318404	-0.0562803	1	-0.896076	0.228485	1.26112	0.049074
Itgam	integrin alpha M [Source:MGI Symbol;Acc:MGI:96607]	0.0318404	-0.0562803	1	-0.896076	0.228485	1.26112	0.049074
Igf2r	insulin-like growth factor 2 receptor [Source:MGI Symbol;Acc:MGI:96435]	0.00614127	-0.137938	1	0.743077	0.0401217	-0.961095	0.00746536
Lcp2	lymphocyte cytosolic protein 2 [Source:MGI Symbol;Acc:MGI:1321402]	0.00332991	0.388099	1	0.476999	0.0398884	0.29233	0.129751
Fadd	Fas (TNFRSF6)-associated via death domain [Source:MGI Symbol;Acc:MGI:109324]	0.0201408	-0.135343	1	0.547102	0.149121	-0.800962	0.0206969
Stat6	signal transducer and activator of transcription 6 [Source:MGI Symbol;Acc:MGI:103034]	0.0104389	-0.151872	1	0.527438	0.0754995	-0.745207	0.0114737
Dpp4	dipeptidylpeptidase 4 [Source:MGI Symbol;Acc:MGI:94919]	0.00237656	-0.122767	1	0.70164	0.0533567	-1.22655	0.00298197
Il15	interleukin 15 [Source:MGI Symbol;Acc:MGI:103014]	0.000315841	0.042585	1	1.11023	0.00642312	-1.46733	0.000639663
Klrc1	killer cell lectin-like receptor subfamily C	0.0115672	0.0901051	1	-0.413113	0.0669409	0.538033	0.0129918
Traf2	TNF receptor-associated factor 2 [Source:MGI Symbol;Acc:MGI:101835]	0.013183	-0.00678293	1	0.410338	0.149121	-0.622525	0.0178819
Tnfsf15	tumor necrosis factor (ligand) superfamily	0.000935924	0.436488	1	1.02601	0.0363659	-1.57015	0.00298197
Tbx21	T-box 21 [Source:MGI Symbol;Acc:MGI:1888984]	0.00993753	-0.258214	1	-0.680698	0.0377163	0.484677	0.0673145
Nos2	nitric oxide synthase 2	0.00218048	-0.224881	1	-1.74673	0.0471772	2.85486	0.00356235
Tgfbi	transforming growth factor	0.0244105	-0.1367	1	0.682236	0.0696936	-0.728868	0.0313224
Psmc2	proteasome (prosome	0.0418758	-0.240185	1	0.278446	0.522941	-0.611929	0.0362196
Cfi	complement component factor i [Source:MGI Symbol;Acc:MGI:105937]	0.00969623	-0.235209	1	-1.82927	0.135025	2.72008	0.0168761
Mapk14	mitogen-activated protein kinase 14 [Source:MGI Symbol;Acc:MGI:1346865]	0.00420654	-0.00351323	1	0.432773	0.025924	-0.479356	0.00717227
Psmb9	proteasome (prosome	0.000913092	0.0455578	1	-1.27167	0.00838203	1.50638	0.00152213
Sigirr	single immunoglobulin and toll-interleukin 1 receptor (TIR) domain [Source:MGI Symbol;Acc:MGI:1344402]	0.00376762	-0.281365	1	0.744901	0.0289223	-0.978823	0.00417621
Tlr1	toll-like receptor 1 [Source:MGI Symbol;Acc:MGI:1341295]	0.0188734	0.0347562	1	-0.815851	0.127749	1.08882	0.0249611
Gm10499	predicted gene 10499 [Source:MGI Symbol;Acc:MGI:3702919]	0.0194171	-0.093138	1	0.613723	0.0377163	-0.433857	0.0673145
Abl1	c-abl oncogene 1	0.00554632	0.0160899	1	0.626984	0.0563453	-0.859447	0.00871137
Chuk	conserved helix-loop-helix ubiquitous kinase [Source:MGI Symbol;Acc:MGI:99484]	0.0165324	-0.0455993	1	0.473323	0.238617	-0.844548	0.0206969
Itga2b	integrin alpha 2b [Source:MGI Symbol;Acc:MGI:96601]	0.0194171	-0.824213	1	1.31983	0.0561093	-1.20865	0.0447631
Ifngr2	interferon gamma receptor 2 [Source:MGI Symbol;Acc:MGI:107654]	0.00520795	-0.202288	1	0.687164	0.0311102	-0.852541	0.00567214
Klf4	Kruppel-like factor 4 (gut) [Source:MGI Symbol;Acc:MGI:1342287]	0.0344163	-0.0547659	1	0.533087	0.299552	-0.86583	0.0446004
Kit	kit oncogene [Source:MGI Symbol;Acc:MGI:96677]	0.0126368	-0.331751	1	0.699966	0.0471772	-0.800155	0.0141712
